# Supplementary material for: A beautiful face is good when we’re judged by others, a moral character is better
Source: Soc Cogn Affect Neurosci. 2024 Oct 17;20(1):nsae071. doi: 10.1093/scan/nsae071 (PMC12036660; doi:10.1093/scan/nsae071)
Supplement: nsae071_Supp [file nsae071_supp.zip]

Archive with 1 entries (1 files):
- nsae071_Supp.pdf
